# Supplementary material for: Back Injection Molding of Sub-Micron Scale Structures on Roll-to-Roll Extrusion Coated Films
Source: Polymers (Basel). 2021 Apr 27;13(9):1410. doi: 10.3390/polym13091410 (PMC8123894; doi:10.3390/polym13091410)
Supplement: Supplementary file 1 [file polymers-13-01410-s001.zip]

Archive with 1 entries (1 files):
- polymers-1193352-supplementary.pdf
